# Supplementary material for: Digital Help for Substance Users (SU): A Systematic Review
Source: Int J Environ Res Public Health. 2022 Sep 8;19(18):11309. doi: 10.3390/ijerph191811309 (PMC9517354; doi:10.3390/ijerph191811309)
Supplement: Supplementary file 1 [file ijerph-19-11309-s001.zip]

Archive with 1 entries (1 files):
- ijerph-1832629-supplementary.pdf
